# Supplementary material for: Enhancing Mechanical Flexibility and Water-Barrier Properties of Ethyl Cellulose Gels Using Hydroxylated Linseed Oil as a Sustainable Plasticizer
Source: Gels. 2026 Jul 8;12(7):607. doi: 10.3390/gels12070607 (PMC13408876; doi:10.3390/gels12070607)
Supplement: Supplementary file 1 [file gels-12-00607-s001.zip]

Archive with 1 entries (1 files):
- gels-4321743-supplementary.pdf
